# Supplementary material for: Stable Gold@Polydopamine@ssDNA Bioconjugates for Highly Efficient Detection of Tumor-Related mRNA in Living Cells
Source: Molecules. 2025 Aug 29;30(17):3551. doi: 10.3390/molecules30173551 (PMC12430423; doi:10.3390/molecules30173551)
Supplement: Supplementary file 1 [file molecules-30-03551-s001.zip]

Archive with 1 entries (1 files):
- molecules-3774991-supplementary.pdf
